# Supplementary material for: Spatiotemporal Change of Net Primary Productivity and Its Response to Climate Change in Temperate Grasslands of China
Source: Front Plant Sci. 2022 May 24;13:899800. doi: 10.3389/fpls.2022.899800 (PMC9171389; doi:10.3389/fpls.2022.899800)
Supplement: Supplementary Table 1 — Information about climate data in 76 weather stations. [file Table_1.XLS]

## Sheet: Sheet1
Meteorological station	Station index number	Longitude	Latitude
Abag Banner	53192	114.57	44.01
Arxan	50727	119.56	47.1
Anda	50854	125.19	46.23
Bairin Left Banner	54027	119.24	43.59
Baicheng	50936	122.5	45.38
Baotou	53446	109.51	40.4
Baoguotu	54226	120.42	42.2
Beian	50656	126.31	48.17
Changchun	54161	125.13	43.54
Changling	54049	123.58	44.15
Chifeng	54218	118.56	42.16
Darhan Muminggan Joint Banner	53352	110.26	41.42
Datong	53487	113.2	40.06
Dongsheng	53543	109.59	39.5
Dong Ujimqin Banner	50915	116.58	45.31
Duolun	54208	116.28	42.11
Ergun	50425	120.11	50.15
Otog Banner	53529	107.59	39.06
Erenhot	53068	111.58	43.39
Fuyu	50742	124.29	47.48
Hailar	50527	119.45	49.13
Hequ	53564	111.09	39.23
Hengshan	53740	109.14	37.56
Hohhot	53463	111.41	40.49
Huajialing	52996	105	35.23
Huade	53391	114	41.54
Huan	53821	107.18	36.35
Huinong	53519	106.46	39.13
Tsining	53480	113.04	41.02
Jingtai	52797	104.03	37.11
Jingyuan	52895	104.41	36.34
Kailu	54134	121.17	43.36
Keshan	50658	125.53	48.03
Linxi	54115	118.04	43.36
Linhe	53513	107.25	40.45
Manzhouli	50514	117.26	49.34
Minhe	52876	102.51	36.19
Mingshui	50758	125.54	47.1
Narenbaolig	53083	114.09	44.37
Nenjiang	50557	125.14	49.1
Pingliang	53915	106.4	35.33
Qiqihar	50745	123.55	47.23
Qian Gorlos	50949	124.52	45.05
Qianan	50948	124.01	45
Sanchahe	54063	126	44.58
Shuangliao	54142	123.32	43.3
Siziwang Banner	53362	111.41	41.32
Sonid Zuo Banner	53195	113.38	43.52
Suide	53754	110.13	37.3
Sauron	50834	121.13	46.36
Tailai	50844	123.25	46.24
Tongliao	54135	122.16	43.36
Tongyu	54041	123.04	44.47
Tongxin	53810	105.54	36.58
Ongniud Banner	54213	119.01	42.56
Ulanhot	50838	122.03	46.05
Wu Banner	53738	108.1	36.55
Wuzhai	53663	111.49	38.55
Xiji	53903	105.43	35.58
Xining	52866	101.45	36.43
West Ujimqin Banner	54012	117.36	44.35
Xilinhot	54102	116.07	43.57
Xiaoergou	50548	123.43	49.12
Xin Barag Right Banner	50603	116.49	48.4
Xin Barag Left Banner	50618	118.16	48.13
Xingxian	53664	111.08	38.28
Yanchi	53723	107.23	37.48
Yinchuan	53614	106.13	38.29
Youyu	53478	112.27	40
Yulin	53646	109.47	38.16
Yuzhong	52983	104.09	35.52
Zhalantun	50639	122.44	48
Jarud Banner	54026	120.54	44.34
Zhangbei	53399	114.42	41.09
Zhongning	53705	105.41	37.29
Zhurihe	53276	112.54	42.24
